# Supplementary material for: Identification of Core Genes and Pathways in Melanoma Metastasis via Bioinformatics Analysis
Source: Int J Mol Sci. 2022 Jan 12;23(2):794. doi: 10.3390/ijms23020794 (PMC8775799; doi:10.3390/ijms23020794)
Supplement: Supplementary file 1 [file ijms-23-00794-s001.zip]

Archive with 1 entries (1 files):
- ijms-1506789-supplementary.pdf
